# Supplementary material for: Phylogenomic Inference Suggests Differential Deep Time Phylogenetic Signals from Nuclear and Organellar Genomes in Gymnosperms
Source: Plants (Basel). 2025 Apr 28;14(9):1335. doi: 10.3390/plants14091335 (PMC12073265; doi:10.3390/plants14091335)
Supplement: Supplementary file 1 [file plants-14-01335-s001.zip]

Archive with 3 entries (3 files):
- Supplemantary Information.pdf
- Table S3.xlsx
- Table S4.xlsx
